# Supplementary material for: Serum microRNAs targeting ACE2 and RAB14 genes distinguish asymptomatic from critical COVID-19 patients
Source: Mol Ther Nucleic Acids. 2022 Jun 11;29:76–87. doi: 10.1016/j.omtn.2022.06.006 (PMC9188110; doi:10.1016/j.omtn.2022.06.006)
Supplement: Table S4. Functional enrichment analysis based on hsa-miR-32-5p, hsa-miR-98-3p, hsa-miR-423-3p, and hsa-miR-1246 target genes [file mmc2.xlsx]

## Sheet: Biological process
Supplementary table S4. Functional enrichment analysis based on based on hsa-miR-32-5p, hsa-miR-98-3p, hsa-miR-423-3p and hsa-miR-1246 target genes
Biological process
Process	Nº of genes	Fold enrichment	p value	Targeted genes	Database
Signal transduction	637	11033	0.0014	ABI1; ACAP2; ACBD3; ACVR1; ACVR2B; ADCY3; ADCYAP1; ADGRA2; ADGRB3; ADGRF2; ADGRL2; ADRB1; ADRB2; AGGF1; AGTR1; AIFM1; AKAP10; AKAP13; AKAP9; AKT2; AKT3; ANK3; ANKRD6; ANXA1; APBA1; APBB2; APC; APH1B; APP; APPL1; ARAP2; ARF1; ARFGEF1; ARFGEF2; ARFIP1; ARHGAP12; ARHGAP20; ARHGAP24; ARHGAP29; ARHGAP44; ARHGAP5; ARHGEF10L; ARHGEF17; ARHGEF26; ARHGEF28; ARHGEF3; ARL1; ARL5A; ARNTL2; ARPP19; ARRDC3; AS…	FR
Cell communication	594	10900	0.0061	ACAP2; ACBD3; ACVR1; ACVR2B; ADCY3; ADGRA2; ADGRB3; ADGRF2; ADGRL2; ADRB1; ADRB2; AGGF1; AGTR1; AIFM1; AKAP10; AKAP13; AKAP9; AKT2; AKT3; ANK3; ANKRD6; ANXA1; APBA1; APBB2; APC; APH1B; APP; APPL1; ARAP2; ARFGEF1; ARFGEF2; ARHGAP12; ARHGAP20; ARHGAP29; ARHGAP44; ARHGAP5; ARHGEF10L; ARHGEF17; ARHGEF26; ARHGEF28; ARHGEF3; ARL1; ARL5A; ARNTL2; ARPP19; ARRDC3; ASAP2; ASB5; ASB7; ATL1; AURKA; AXL; BCAM…	FR
Cell adhesion	91	12891	0.0058	ADAM12; ADAM2; ADAM22; ADAM23; AGGF1; ALCAM; APBA1; APC; APP; ARF6; ARHGAP5; ATP2A2; BCAM; CADM2; CASK; CD36; CD44; CDH2; CHL1; CLDN1; CLDN11; CLDN16; CNTN1; CNTN5; COL12A1; COL15A1; COL19A1; COL5A1; COL6A5; COL6A6; CTNNB1; CTNND2; CX3CR1; DSC2; DSG2; EDIL3; EFNB1; EFNB2; EGFL6; EMP2; ENTPD1; EPHA4; EPHA8; EPHB4; ERBIN; FERMT2; FREM2; GP1BA; HAPLN1; HES1; IBSP; ITGA11; ITGA5; ITGAV; ITGB1; LMLN; …	GO
Negative regulation of cell population proliferation	79	13667	0.0020	Q8IZP0; P35318; P25054; P05067; Q9Y2T1; Q9C0K0; P41182; Q9BX63; P62324; P78543; O75081; Q6P1J9; Q00534; Q8IWX8; P35222; Q5VWQ8; O00548; Q9NR61; Q96AV8; P19525; Q15303; O14944; A0PJY2; Q8TBJ5; P42685; Q13467; P23771; O95390; Q9H160; P56199; O60674; Q92831; Q13118; O43474; Q9BRK4; Q9UPX6; Q9Y6X6; P35240; P46531; Q9NPH5; P35372; Q8IVL6; Q9NTI5; P35232; O14494; P28069; O15297; Q13362; P60484; Q15678;…	Uniprot
Negative regulation of cell proliferation	80	13995	0.0010	ABI1; ADM; APC; APP; AXIN2; BCL11B; BCL6; BRIP1; BTG1; BTG2; CBFA2T3; CDC73; CDK6; CHERP; CTNNB1; DAB2IP; DLL1; DLL4; E2F7; EIF2AK2; ERBB4; EREG; FEZF1; FEZF2; FGF2; FRK; FZD5; GATA3; ING2; ITGA1; JAK2; KAT2B; KLF10; KLF4; LZTS2; MINAR1; MYO16; NF2; NOTCH1; NOX4; OPRM1; P3H3; PDS5B; PHB; PLPP1; POU1F1; PPM1D; PPP2R5C; PTEN; PTPN14; PTPRJ; PTPRK; RBM5; RBPJ; RERG; REST; RGCC; SFRP2; SH2B3; SKI; SM…	GO
Intracellular signal transduction	78	13408	0.0037	ADCY3; AKAP13; AKT2; AKT3; ANP32A; APBB2; ARFGEF2; ARHGEF28; ASB11; ASB5; ASB7; CAB39; CBLB; CD200R1; CDC42BPA; CHN2; CNKSR2; DCLK2; DCX; DDX3X; DGKD; DGKH; DUSP1; DVL2; FMN2; FYN; GSK3B; GUCY1A2; JAK2; KALRN; LATS1; LATS2; LAX1; LRRK2; MAPK8; MAPKAPK5; MARK1; MAST4; MOK; NLK; NRG1; NRK; NUDT4; OXSR1; PAK2; PASK; PDZD8; PIKFYVE; PKN2; PLEKHM1; POLR2M; PPP1R1C; PRKAA1; PRKAR2B; PRKCA; PRKCE; PRKCI…	GO
Cell migration	55	15680	0.0004	APC; ATRN; AXL; BTG1; CARMIL1; CD44; CDC42; CDC42BPA; COL5A1; CORO1C; CRK; CUL3; DOCK5; EMP2; ERBB4; FGFR1; FMNL3; FOXE1; FSCN1; GPC6; HES1; ITGAV; ITGB1; MERTK; MET; MYO18A; NANOS1; NCKAP1; NDEL1; NEDD9; NTN4; PALLD; PEAK1; PIK3C2A; PIK3CA; PIK3CB; PRKCI; PTEN; PTK2; PTPRK; RAC1; RASGEF1A; RHOA; RHOBTB3; S1PR1; SDC2; SLC9A1; SNAI1; SPATA13; STRIP2; TGFBR3; USP45; USP9Y; WWC1; WWC2;	GO
Positive regulation of cell migration	53	16034	0.0003	ACVR1; ADAM10; AKT2; APC; CARMIL1; CCAR1; CCL7; CLDN1; DRD1; F2RL1; F3; FAM110C; FERMT2; FOXF1; FSHB; HAS2; HGF; IGF1R; IRS2; ITGA6; ITGAV; ITGB1; JAK2; LEF1; LRRC15; MYADM; NEDD9; NOTCH1; ONECUT2; PDCD10; PIK3R1; PIK3R3; PPP3CA; PRKCA; PTK2; PTP4A1; RDX; ROCK2; S1PR1; SDCBP; SEMA3A; SEMA3C; SEMA3D; SEMA6A; SEMA6D; SMAD3; SMO; SNAI1; SNAI2; SOD2; SPRY2; TJP1; WNT5B;	GO
Regulation of cell cycle	53	15624	0.0005	ADAM10; AKT2; APC; ARNTL; BRCA1; CABLES2; CDK16; CDK17; CDK19; CDK20; CDK6; CDKL3; CDKL4; CDKL5; DAB2IP; DUSP1; E2F5; EIF4G2; FBXL17; FBXL3; FGF2; GATA6; GRK5; HBP1; ID2; ITGB1; JMY; KAT2B; LIN9; MAP3K20; MDM2; MECOM; MOK; NF2; NOTCH1; PER2; PHACTR4; PPM1A; PRDM11; PTPRC; PUM1; RGCC; SKIL; SMAD3; TBRG1; TCF7L2; TFDP2; TRIM36; TSC1; TXLNG; UHMK1; ZBTB49; ZFHX3;	GO
Angiogenesis	46	1435518	0.006579	AGGF1; AMOTL2; ARHGAP24; CEMIP2; COL15A1; COL8A2; DAB2IP; DLL4; EIF2AK3; ELK3; EPHB4; ERAP1; EREG; ESM1; FGFR2; FMNL3; FZD5; GDF2; HAND1; HAND2; HEY1; ID1; ITGA5; ITGAV; JAG1; KLF5; MINAR1; MYH9; NAA15; NRP1; NRP2; PDCD10; PDCL3; PIK3CA; PRKCA; PTEN; PTK2; PTPRB; RBPJ; RORA; S1PR1; SRPK2; THSD7A; TSPAN12; VAV3; VEZF1;	GO
Proteasome-mediated ubiquitin-dependent protein catabolic process	41	1520062	0.003481	Q8IUR7; O00327; P54252; Q9NZS9; Q9Y5K6; O15516; P35222; Q13618; Q9UF56; P0C2W1; Q969H0; Q8IVV7; Q76N89; Q96J02; Q8WVZ9; Q14681; Q9NXV2; Q15058; Q9Y2M5; Q00987; Q96PU5; Q15366; Q8WW12; Q96FA3; P62714; Q13362; P28066; O00487; Q14997; Q9NWF9; P78317; Q8IW03; Q9HCE7; Q6IQ16; Q9BZK7; P63146; P62253; P62256; Q96B02; Q9H0E7; O00308;	Uniprot
Proteasomal ubiquitin-dependent protein catabolic process	41	1721505	0.000271	ARMC8; ARNTL; ATXN3; BFAR; CD2AP; CLOCK; CTNNB1; CUL3; FBXL17; FBXO45; FBXW7; GID4; HECW1; ITCH; KBTBD7; KCTD2; KCTD5; KIF14; KLHDC2; KLHL20; MDM2; NEDD4L; PCBP2; PCNP; PELI1; PPP2CB; PPP2R5C; PSMA5; PSMD14; RNF216; RNF4; SIAH3; SMURF1; SPOPL; TBL1XR1; UBE2B; UBE2G1; UBE2H; UBE2W; USP44; WWP2;	GO
Extracellular matrix organization	37	1697627	0.000697	ADAMTS2; ADAMTS3; ADAMTS5; ADAMTS6; ADAMTS9; ADAMTSL3; APP; ATP7A; ATXN1L; COL11A1; COL13A1; COL15A1; COL19A1; COL1A2; COL27A1; COL4A1; COL5A1; COL5A2; COL6A5; COL6A6; COL8A2; EGFL6; FOXF1; IBSP; MMP10; MMP11; MMP16; MMP20; MMP24; NF1; NPNT; OLFML2B; SLC39A8; SMOC1; SOX9; SPOCK2; TNFRSF11B;	GO
Endocytosis	37	1342806	0.035838	AAK1; ANKFY1; APP; ATP6V1H; CDC42; CFI; CLCN5; CSNK1G3; DENND1B; DGKD; EEA1; EPS15L1; HEATR5A; HEATR5B; HIP1; LRP2; LRRK2; LY75; MIA3; MTMR9; NECAP1; NPC1; PIK3C2A; PIK3C3; PIK3CB; PRG4; PRSS12; RAB22A; RAB7A; RABGAP1L; REPS2; SH3GL3; SNX10; SNX2; SNX9; STEAP2;	GO
Vesicle-mediated transport	35	1496853	0.00856	ADAMTS9; AP1S3; ARF1; ARF6; ARL1; ARL17A; ARL5A; BVES; CECR2; CHM; CNIH1; FMN2; GOLGA4; HSPA14; KALRN; KIF3B; MYO5A; NECAP1; NSF; PRKCI; RAB10; RAB11FIP3; RAB14; SFT2D1; SPIRE1; SPTBN4; STON2; STXBP1; SYT1; SYT15; TBC1D4; TRIM23; TVP23B; TVP23C; VPS45;	GO
Negative regulation of cell migration	29	16744	0.003104	CX3CR1; DACH1; DAG1; DUSP10; DUSP3; EPHA4; FOXO3; JAG1; LDLRAD4; LIMCH1; MIA3; NAV3; NF1; NF2; OSBPL8; PTEN; PTPRJ; PTPRK; RAP2C; ROBO1; SCAI; SFRP2; SINHCAF; SMAD7; STK24; TCAF1; TPM1; VCL; ZMYND8;	GO
ER to Golgi vesicle-mediated transport	25	1443528	0.035323	ATL2; ATL3; BCAP29; COG3; CREB3L2; CUL3; ERGIC2; GOLGA2; LMAN1; MIA3; PGAP1; RAB2A; SAR1B; SEC22C; SEC23IP; SEC24A; SEC24C; SPAST; STX17; TICAM2; TMED7; TRIP11; VAPA; WHAMM; YIPF4;	GO
Cell-matrix adhesion	23	166008	0.008764	BCAM; BCL2L11; CD44; COL13A1; CTNNB1; EDA; EMP2; FBLN5; FERMT2; ITGA1; ITGA11; ITGA3; ITGA8; ITGAV; ITGB1; LYPD3; NPNT; PPFIA2; RAC1; RHOA; SORBS1; TSC1; VCL;	GO
Cellular response to transforming growth factor beta stimulus	16	2015944	0.003795	ANKRD1; CLDN1; CRK; CX3CR1; FBN1; FGFR2; FYN; HDAC2; MEF2C; NOX4; NR3C1; SCX; SMAD3; SMAD7; SOX9; ZFP36L1;	GO
Negative regulation of epithelial cell proliferation	15	1792283	0.015614	ATF2; CDC73; CDK6; CDKN1C; DAB2IP; DLG1; DUSP10; EREG; MTSS1; NKX2-8; PTCH1; PTEN; SFRP2; SOX9; TGFBR3;	GO
Regulation of focal adhesion assembly	14	4217454	3.72E-07	CLASP1; CORO1C; DUSP3; EFNA5; GPM6B; LIMCH1; PEAK1; PTK2; RHOA; ROCK1; ROCK2; SLC9A1; SLK; VCL;	GO
Endocytic recycling	14	1902443	0.011297	ACAP2; ANKRD50; ARF6; CMTM6; DENND1B; EPG5; KIAA1109; RAB11B; RAB11FIP3; RAB14; SNX3; VPS26A; VPS29; VPS53;	GO
Regulation of cell motility	10	232784	0.006771	Q00534; Q15303; O14944; Q02297; Q8WWG1; Q16513; P61586; Q13464; O75116; Q9Y2D8;	Uniprot
Positive regulation of epithelial cell migration	10	2038714	0.018632	BMPR2; CAPN7; CLASP1; CLASP2; DOCK1; DOCK5; ITGA3; PRKCE; RREB1; SOX9;	GO
cellular response to chemokine	8	3176837	0.001596	P28562; Q9Y2L9; O95747; P61586; Q9UQQ2; P55011; Q9UEW8; Q9H4A3;	Uniprot
Cell migration involved in sprouting angiogenesis	8	2640799	0.006558	EFNB2; EPHB4; FGF2; ITGB1; MIA3; NRP1; PIK3R3; ROBO1;	GO
Cellular response to peptide	7	3150678	0.003349	Q5XXA6; P41134; Q13118; Q9Y5W3; P57682; O43474; Q13887;	Uniprot
Negative regulation of cell migration involved in sprouting angiogenesis	7	323494	0.00287	DLL4; KLF4; NOTCH1; PDCD10; RHOA; SPRED1; STARD13;	GO
Smooth muscle cell differentiation	7	3032882	0.004472	ACVR1; CTNNB1; FOXF1; GATA6; MEF2C; MRTFB; TBX3;	GO
Cell fate determination	7	2696082	0.009567	DLL1; DSCAML1; GATA2; GATA3; JAG1; MCL1; PTCH1;	GO
Cellular response to platelet-derived growth factor stimulus	7	2426609	0.017952	ATP7A; CCNA2; CREB1; FYN; HAS2; RDX; TLR4;	GO
Positive regulation of vascular endothelial cell proliferation	6	2701223	0.01585	Q9Y243; P09038; P11362; Q92847; Q8N6T7; P08047;	Uniprot
Regulation of cell-matrix adhesion	6	3199824	0.006199	BST1; EMP2; NF1; ONECUT2; PIK3CB; TSC1;	GO
Regulation of cell junction assembly	5	4821547	0.001152	P62834; P61224; Q13464; O75116; Q07157;	Uniprot
Protein localization to cell junction	5	3751282	0.005326	Q96AC1; Q9Y496; Q9UHA4; Q15223; Q9NQS3;	Uniprot
Regulation of bicellular tight junction assembly	5	2412494	0.044621	Q13951; Q13467; O95863; O43623; Q07157;	Uniprot
Positive regulation of endothelial cell differentiation	5	315195	0.013511	BTG1; CTNNB1; GDF2; NOTCH1; VEZF1;	GO
Positive regulation of focal adhesion disassembly	4	4501286	0.005621	P62330; P51452; Q6DN90; P27986;	Uniprot
Positive regulation of NLRP3 inflammasome complex assembly	4	3002523	0.032572		Uniprot
Cell dedifferentiation	4	5544157	0.001918	CDK6; FEZF1; FEZF2; NCOA3;	GO
Actin polymerization-dependent cell motility	4	3962372	0.010528	ACTR3; ARPC2; EPS8; JMY;	GO
Endothelial cell apoptotic process	4	3467694	0.018667	BMPR2; DAB2IP; HIPK1; MAP3K5;	GO
Negative regulation of b cell apoptotic process	4	3467694	0.018667	BCL6; FOXP1; IRS2; SLC39A10;	GO
Negative regulation of glial cell proliferation	4	3467694	0.018667	ADCYAP1; HES1; NOTCH1; SOX11;	GO
Cellular response to cycloheximide	3	692674	0.003006	KLF2; KLF4; XRN1;	GO
Intracellular signaling cascade	3	6813512	0.003158	MAPKAPK5; PLCB4; SNX3;	FR
Vesicle docking	3	5114382	0.011244	CPLX2; IP6K1; VAPA;	FR
FR, FunRich; GO, gene onthology

## Sheet: Transcriptional regulation proc
Supplementary table S4. Functional enrichment analysis based on based on hsa-miR-32-5p, hsa-miR-98-3p, hsa-miR-423-3p and hsa-miR-1246 target genes
Transcriptional regulation processes
Process	Nº of genes	Fold enrichment	p value	Targeted genes	Database
Regulation of transcription from RNA polymerase II promoter	342	1456054	2.63E-14	ACTL6A; AHR; ANKRD1; ARID1B; ARID4A; ARID4B; ARNTL; ARNTL2; ATF1; ATF2; ATF6; ATP2B4; ATXN7L3; BACH1; BACH2; BAZ1B; BAZ2B; BCL11A; BCL11B; BCL6; BHLHE40; BHLHE41; BRCA1; BRIP1; BRWD1; BRWD3; CAMTA1; CARF; CBFB; CCNC; CHD1; CHD3; CIC; CKS2; CLOCK; CREB1; CREB3L2; CREBL2; CREBRF; CREBZF; CREM; CRK; CUX1; CUX2; DACH1; DEK; DLX2; DMRT2; DMRTA2; DMTF1; E2F3; E2F5; E2F6; E2F7; E2F8; EBF3; EGR2; ELF2; E…	GO
Regulation of transcription by RNA polymerase II	324	141939	3.57E-12	O96019; P35869; Q15327; P05067; Q8NFD5; P29374; Q4LE39; O00327; Q8WYA1; P18846; P15336; P18850; P23634; Q14CW9; O14867; Q9BYV9; Q9UIG0; Q9UIF8; Q9H165; Q9C0K0; P41182; O14503; Q9C0J9; P38398; Q9BX63; Q9NSI6; Q6RI45; Q9Y6Y1; Q8N187; Q13951; P24863; O14646; Q12873; Q96RK0; P33552; O15516; P16220; Q70SY1; Q8IUR6; Q9NS37; Q03060; P46108; P39880; O14529; Q9UI36; P35659; Q07687; Q9Y5R5; Q96SC8; Q9Y222;…	Uniprot
Positive regulation of transcription from RNA polymerase II promoter	269	168172	1.96E-19	ACTR3; ACVR1; ADCYAP1; ADRB2; AHR; AKNA; APBB2; APP; ARID4A; ARNTL; ARNTL2; ASXL1; ATF1; ATF2; ATF6; ATRX; AUTS2; BACH1; BCL11B; BCL9; BMP7; BMPR1A; BMPR1B; BMPR2; BRCA1; CASK; CBFB; CCNC; CCPG1; CKAP2; CLOCK; CNBP; CREB1; CREB3L2; CREBBP; CREBRF; CRTC3; CTNNB1; DAB2IP; DCAF6; DDX3X; DLL1; DLX2; DMRT2; DMTF1; DPF3; DR1; DVL2; E2F3; E2F7; E2F8; EGR2; ELK3; ELK4; EN2; EOMES; EPC1; ESRRA; ESRRG; ETS…	GO
Positive regulation of transcription by RNA polymerase II	237	1615079	4.1E-15	P61158; Q04771; P18509; P07550; P35869; Q7Z591; P05067; P29374; O00327; Q8WYA1; Q8IXJ9; P18846; P15336; P18850; P46100; Q8WXX7; Q9H165; Q9C0K0; O00512; P18075; P36894; O00238; Q13873; P38398; Q13951; P24863; Q9ULG6; Q8WWK9; O15516; P62633; P16220; Q92793; Q8IUR6; Q6UUV7; P35222; Q5VWQ8; Q58WW2; O00571; O00548; Q92784; Q01658; O14641; O00716; Q15329; Q96AV8; A0AVK6; P11161; P41970; P28324; P19622;…	Uniprot
Negative regulation of transcription from RNA polymerase II promoter	206	1597941	1.05E-12	ACVR2B; ANKRD1; APBB2; ATF2; ATXN1; ATXN1L; BACH1; BACH2; BCL11A; BCL6; BHLHE40; BHLHE41; BRMS1L; BTG2; C1QBP; CBFB; CBX5; CBX7; CD36; CDC73; CHD3; CNBP; CPEB3; CREBBP; CREM; CRY1; CTNNB1; CTR9; CUL3; CUX1; CUX2; CXXC5; DAB2IP; DACH1; DACT1; DICER1; DLG1; DLL4; DLX2; DR1; E2F6; E2F7; E2F8; ELK3; ELK4; EOMES; EPC1; ERF; ETS2; EZH2; FASLG; FEZF1; FEZF2; FGFR2; FHL2; FNIP1; FNIP2; FOXD3; FOXE1; FOXF…	GO
Negative regulation of transcription by RNA polymerase II	196	1648789	1.49E-13	Q13705; Q15327; P05067; P15336; P54253; P0C7T5; O14867; Q9H165; P41182; O14503; Q9C0J9; Q5PSV4; P78543; Q07021; Q13951; P45973; O95931; P16671; Q6P1J9; Q12873; P62633; Q8NE35; Q92793; Q8IUR6; Q03060; Q16526; Q6PD62; Q13618; P39880; O14529; Q7LFL8; Q5VWQ8; Q9UI36; Q9NYF0; Q9UPY3; Q12959; Q9NR61; Q07687; Q01658; O75461; Q96AV8; A0AVK6; P28324; O95936; Q9H2F5; P50548; P15036; Q15910; P48023; P21802;…	Uniprot
mRNA processing	43	1721976	0.000193	A1CF; AFF2; C1QBP; CCAR2; CNOT6L; CPEB1; CPSF6; ELAVL4; ESRP1; FMR1; GEMIN2; HNRNPA1L2; HNRNPA2B1; KIN; MBNL1; MBNL2; MBNL3; METTL3; PAN3; PPP4R2; PRPF18; PRPF38B; PRPF8; PTBP3; QKI; RBFOX1; RBFOX2; RBM26; RBM27; SCAF11; SFPQ; SNRNP48; SREK1IP1; SRSF1; SRSF11; SRSF2; TENT4A; TTF2; VIRMA; WTAP; ZFP36L1; ZNF326; ZNF830;	GO
mRNA transport	23	2153551	0.0002	FMR1; G3BP2; HNRNPA1; HNRNPA1L2; IGF2BP3; KIF5C; LRPPRC; MAGOHB; NCBP3; NDC1; NUP153; NUP205; NUP35; NUP43; NUP58; NUP98; NXT2; QKI; RANBP2; SRSF1; TNKS; XPO1; ZFP36L1;	GO
Regulation of alternative nuclear mrna splicing. via spliceosome	21	2425109	5.56E-05	CELF2; DYRK1A; FMR1; FXR1; HNRNPA1; HNRNPU; MBNL1; MBNL2; MBNL3; NOVA1; RAVER2; RBFOX1; RBFOX2; RBM5; REST; SMU1; SRSF12; SRSF2; WTAP; YTHDC1; ZC3H10;	GO
Regulation of alternative mrna splicing. via spliceosome	20	2327078	0.000153	O95319; Q13627; Q06787; P51114; P09651; Q00839; Q9NR56; Q5VZF2; Q9NUK0; P51513; Q9NWB1; O43251; P52756; Q13127; Q2TAY7; Q8WXF0; Q01130; Q15007; Q96MU7; Q96K80;	Uniprot
Regulation of transcription initiation from RNA polymerase II promoter	14	174997	0.023099	Q13951; P24863; P35222; Q9UJU2; Q9UHV7; O60244; Q9ULK4; O75586; O15297; P60484; P48436; Q9NQB0; Q8NDV7; Q9UPQ9;	Uniprot
RNA processing	14	1590618	0.049581	ATXN1; CELF2; CHERP; DKC1; ELAVL4; HNRNPD; HNRNPU; NOVA1; RBM3; RBM5; RBPMS; SETX; U2SURP; ZFC3H1;	GO
Regulation of mRNA stability	9	1890637	0.039897	DCP2; FMR1; FXR1; PRKCA; PUM1; PUM2; RC3H1; YTHDF3; ZFP36L1;	GO
Positive regulation of nuclear-transcribed mrna poly(A) tail shortening	7	373224	0.000998	BTG2; CPEB3; EIF4ENIF1; PABPC1; TNRC6A; TNRC6B; TOB1;	GO
RNA polymerase I transcriptional preinitiation complex assembly	6	4622673	0.000509	RRN3; SMARCA4; SMARCB1; TAF1B; TAF1C; UBTF;	GO
Positive regulation of nuclear-transcribed mrna catabolic process. deadenylation-dependent decay	6	2773465	0.013982	CPEB3; NANOS1; PABPC1; TNRC6B; TOB1; ZFP36L1;	GO
mRNA destabilization	6	2600231	0.019689	GIGYF2; METTL3; PUM1; ROCK1; ROCK2; YTHDF3;	GO
Histone mrna catabolic process	5	2477014	0.040362	DCP2; ERI1; TENT4B; TUT4; XRN1;	GO
Positive regulation of RNA splicing	5	2412494	0.044621	Q13627; P27986; Q9NW64; Q7Z333; Q96QD8;	Uniprot
RNA 3' uridylation	4	5544157	0.001918	LIN28A; TENT4A; TENT4B; TUT4;	GO
Positive regulation of 3'-UTR-mediated mrna stabilization	4	5399747	0.002124	P26378; Q92615; Q5XG87; Q8NDF8;	Uniprot
Mrna 3'-end processing	4	3962372	0.010528	CSTF1; PAPOLA; RPRD1A; RPRD1B;	GO
Transcription initiation from RNA polymerase I promoter	4	3962372	0.010528	RRN3; TAF1; TAF1C; UBTF;	GO
Primary mirna processing	4	2774848	0.044119	DDX3X; HNRNPA2B1; METTL3; SMAD3;	GO
RNA 3'-end processing	4	2774848	0.044119	LIN28A; TENT4A; TENT4B; TUT4;	GO
RNA polyadenylation	3	4161574	0.023931	PAPOLA; PAPOLG; TENT4A;	GO
RNA polymerase I preinitiation complex assembly	3	4053176	0.025737	P51532; Q12824; Q53T94;	Uniprot
Nuclear mrna 5'-splice site recognition	3	3469133	0.04277	PSIP1; SRSF1; SRSF12;	GO
Positive regulation of cytoplasmic mrna processing body assembly	3	3469133	0.04277	CNOT6; CNOT6L; PAN3;	GO
Regulation of gene silencing by mirna	3	3469133	0.04277	FMR1; PUM1; PUM2;	GO
mRNA 5'-splice site recognition	3	3378771	0.045853	O75475; Q07955; Q8WXF0;	Uniprot
Negative regulation of RNA polymerase II regulatory region sequence-specific DNA binding	3	3378771	0.045853	Q969H0; O96004; P21675;	Uniprot
Positive regulation of telomerase RNA reverse transcriptase activity	2	6746317	0.021964	P22626; Q14103;	Uniprot
FR, FunRich; GO, gene onthology

## Sheet: Blood process
Supplementary table S4. Functional enrichment analysis based on based on hsa-miR-32-5p, hsa-miR-98-3p, hsa-miR-423-3p and hsa-miR-1246 target genes
Related blood process
Process	Nº of genes	Fold enrichment	p value	Targeted genes	Database
Blood coagulation	36	1420589	0.017136	O43572; P47755; Q5VZK9; P45973; P16671; P13987; P60953; P08123; Q14185; Q5JSL3; Q9BZ29; Q9Y6X5; P49961; P55085; P13726; P06241; P23769; P23771; Q92908; P50148; P07359; Q92769; Q86YV9; O60674; P49257; Q9C0E8; O15525; O60675; P22694; P31323; P22891; P63000; Q9UQQ2; P10646; Q9NRW7; Q8WW38;	Uniprot
Blood vessel development	13	2310097	0.002358	AHR; ANTXR1; ATP7A; BMPER; BMPR2; COL1A2; COL5A1; FOXF1; MDM2; MEF2C; SPHK2; TBX3; TCF7L2;	GO
Blood vessel remodeling	11	2178332	0.00821	ACVR2B; ATP7A; AXL; BMPR2; DLL4; JAG1; MDM2; MEF2C; RBPJ; RSPO3; SEMA3C;	GO
Branching involved in blood vessel morphogenesis	8	1929239	0.045589	Q04771; P02462; P35222; Q9NR61; Q9UK05; Q9UJU2; O14786; Q96HF1;	Uniprot
Blood vessel morphogenesis	6	2189885	0.04561	CDH2; COL4A1; EFNB2; GDF2; ID1; NR2F2;	GO
Venous blood vessel development	3	4161574	0.023931	ACVR2B; BMPR2; FOXF1;	GO
FR, FunRich; GO, gene onthology

## Sheet: Viral process
Supplementary table S4. Functional enrichment analysis based on based on hsa-miR-32-5p, hsa-miR-98-3p, hsa-miR-423-3p and hsa-miR-1246 target genes
Related viral process
Process	Nº of genes	Fold enrichment	p value	Targeted genes	Database
Viral process	98	139787	0.000283	Q8IZP0; Q9H3P7; P39687; Q07021; Q13936; Q9BY67; P45973; P20248; P51686; Q8TD46; P05156; O15519; P16220; Q92793; Q6UUV7; P35222; Q13616; Q93034; P49238; O00571; Q9BUN8; Q9UPY3; Q12959; Q9NXW2; Q8TBM8; Q13627; P60842; Q14240; Q969H0; P31994; Q06787; Q13283; Q9UN86; Q9Y5Z7; P09651; P22626; Q00839; P08069; P40189; O00410; Q92831; Q9NXV2; O60870; Q07866; Q99683; Q9P1T7; Q00987; Q14149; Q9Y2A7; Q9BTX1;…	Uniprot
Viral entry into host cell	27	1908899	0.000527	ACE2; AGTR1; AXL; CD46; CLDN1; CLEC5A; CXADR; DAG1; EFNB2; EFNB3; HTR2A; ITCH; ITGA5; ITGAV; ITGB1; KPNA3; NCAM1; NECTIN1; NPC1; NRP1; NUP153; PHB; SLAMF1; SLC52A1; TFRC; UVRAG; WWP2;	GO
Negative regulation of defense response to virus	5	346683	0.008352	C1QBP; FGL2; ITCH; PCBP2; TRAF3IP1;	GO
Viral penetration into host nucleus	2	6746317	0.021964	O00505; P49790;	Uniprot
Viral RNA genome replication	4	3002523	0.032572	P60953; Q15075; Q15366; O75116;	Uniprot
Positive regulation of viral genome replication	8	1980835	0.03978	DDX3X; NOTCH1; NR5A2; PABPC1; PKN2; SRPK2; STAU1; TMEM39A;	GO
FR, FunRich; GO, gene onthology

## Sheet: Neural process
Supplementary table S4. Functional enrichment analysis based on based on hsa-miR-32-5p, hsa-miR-98-3p, hsa-miR-423-3p and hsa-miR-1246 target genes
Related neural process
Process	Nº of genes	Fold enrichment	p value	Targeted genes	Database
Neuroepithelial cell differentiation	5	4332455	0.002388	B9D1; CDH2; SOX11; SOX4; TMEM231;	GO
Regulation of neural precursor cell proliferation	4	3962372	0.010528	FOXO3; ID2; NF2; RHOA;	GO
FR, FunRich; GO, gene onthology
